# Supplementary material for: The Effect of Floor Height on Secondhand Smoke Transfer in Multiunit Housing
Source: Int J Environ Res Public Health. 2022 Mar 23;19(7):3794. doi: 10.3390/ijerph19073794 (PMC8997625; doi:10.3390/ijerph19073794)
Supplement: Supplementary file 1 [file ijerph-19-03794-s001.zip]

Archive with 1 entries (1 files):
- ijerph-1623125-supplementary.pdf
